# Supplementary material for: Genetic and epigenetic intratumor heterogeneity impacts prognosis of lung adenocarcinoma
Source: Nat Commun. 2020 May 18;11:2459. doi: 10.1038/s41467-020-16295-5 (PMC7235245; doi:10.1038/s41467-020-16295-5)
Supplement: Supplementary file 4 — Supplementary Data 1 [file 41467_2020_16295_MOESM4_ESM.xlsx]

## Sheet: Sheet1
Supplementary Table 1. Demographic and clinical characteristics of 84 lung adenocarcinoma patients.
Subject_ID	AGE first diagnosis	STAGE	GRADE	T	N	M	Smoke status (0=never smoker;1=former smoker; 2=current smoker)	Cigarettes per day	Cigarette smoking duration	CIGT_CUM_PACKYEAR	Survival weeks	Life status	Weeks to metastasis	Metastasis status(1=Metastasis; 0=No metastasis)
IGC-02-1067	60.3285	III	3	3	2	0	2	10	40	20	88.7143	DECEASED FROM LUNG CANCER	13.7143	1
IGC-02-1095	67.9069	II	3	3	0	0	1	20	41	41	368.571	ALIVE	281.143	1
IGC-02-1113	60.7064	I	1	1B	0	0	2	20	51	51	363.143	ALIVE	363.143	0
IGC-02-1163	71.9617	III	3	4	1	0	1	18	37	33.3	323	ALIVE	323	0
IGC-02-1223	59.0144	III	3	1B	0	1A	2	20	44	44	284.714	ALIVE	284.714	0
IGC-02-1225	68.104	I	1	2A	0	0	1	40	39	78	11.1429	DECEASED W/ DEFINED CAUSE OF DEATH OTHER THAN LUNG CANCER	11.1429	0
IGC-03-1006	65.0924	III	3	2B	2	0	1	20	34	34	36.7143	DECEASED FROM LUNG CANCER	33	1
IGC-03-1007	64.5366	II	2	2A	1	0	2	20	49	49	168.571	DECEASED FROM LUNG CANCER	94.8571	1
IGC-03-1028	57.8179	II	3	3	0	0	2	10	42	21	15.8571	DECEASED FROM LUNG CANCER	15.8571	0
IGC-03-1030	63.3292	II	2	3	0	0	2	21.0256	39	41	186	DECEASED FROM LUNG CANCER	36.5714	1
IGC-03-1101	77.807	I	2	2A	0	0	0	0	NA	0	167.857	DECEASED W/ DEFINED CAUSE OF DEATH OTHER THAN LUNG CANCER	167.857	0
IGC-03-1276	54.5845	II	2	1B	1	0	2	20	39	39	312.857	ALIVE	184.143	1
IGC-03-1284	73.7495	I	1	1A	0	0	0	0	NA	0	308.571	ALIVE	308.571	0
IGC-03-1298	61.6071	III	2	3	2	0	1	20	27	27	61	DECEASED FROM LUNG CANCER	61	0
IGC-03-1301	74.2286	I	1	2A	0	0	0	0	NA	0	298.429	ALIVE	298.429	0
IGC-03-1309	69.2868	II	3	3	0	0	1	20	37	37	99.1429	DECEASED FROM LUNG CANCER	82.4286	1
IGC-03-1314	75.2635	III	3	3	1	0	2	20	60	60	151	DECEASED FROM LUNG CANCER	144.286	1
IGC-03-1318	54.3573	II	2	2A	1	0	2	60	41	123	85.4286	DECEASED FROM LUNG CANCER	34.5714	1
IGC-03-1322	71.05	I	3	2A	0	0	2	30	57	85.5	286.714	ALIVE	286.714	0
IGC-04-1002	72.8816	II	3	2B	1	0	1	20	49	49	260.143	DECEASED FROM LUNG CANCER	260.143	0
IGC-04-1037	64.7392	I	3	2A	0	0	2	NA	NA	NA	53.8571	DECEASED FROM LUNG CANCER	38.8571	1
IGC-04-1042	59.8275	II	2	2A	1	0	1	20	43	43	196.571	DECEASED FROM LUNG CANCER	68.7143	1
IGC-04-1055	71.8522	I	3	2A	0	0	2	10	58	29	151.571	DECEASED FROM LUNG CANCER	72.2857	1
IGC-04-1058	56.4956	II	2	2A	1	0	2	15	42	31.5	193.286	DECEASED W/ DEFINED CAUSE OF DEATH OTHER THAN LUNG CANCER	193.286	0
IGC-04-1076	62.5106	I	2	2A	0	0	1	30	31	46.5	374.714	ALIVE	330.857	1
IGC-04-1081	64.9719	I	3	1A	0	0	2	25	45	56.25	319.286	DECEASED FROM LUNG CANCER	235	1
IGC-04-1113	62.475	II	2	2A	1	0	2	18	42	37.8	57.4286	DECEASED FROM LUNG CANCER	26.7143	1
IGC-04-1162	51.8905	II	X	2A	1	0	2	30	38	57	38.4286	DECEASED FROM LUNG CANCER	29.2857	1
IGC-04-1192	62.8802	I	1	1B	0	0	2	20	48	48	159.429	DECEASED FROM LUNG CANCER	139.714	1
IGC-04-1193	73.0951	I	3	1B	0	0	1	18	48	43.2	136.857	DECEASED FROM LUNG CANCER	127.714	1
IGC-04-1195	50.1711	III	2	2A	2	0	2	16.7059	34	28.4	274.571	ALIVE	274.571	0
IGC-08-1032	78.5626	I	2	1A	0	0	2	7	62	21.7	134.857	DECEASED W/ DEFINED CAUSE OF DEATH OTHER THAN LUNG CANCER	134.857	0
IGC-08-1070	55.7153	III	3	3	1	0	1	7.2381	21	7.6	64.7143	DECEASED FROM LUNG CANCER	59.8571	1
IGC-08-1110	74.1739	I	3	2A	0	0	1	15	40	30	337.714	ALIVE	337.714	0
IGC-08-1113	62.319	I	2	1B	0	0	1	10	28	14	216.857	DECEASED FROM LUNG CANCER	108	1
IGC-08-1117	63.5565	III	3	3	1	0	1	10	35	17.5	117.714	DECEASED FROM LUNG CANCER	53.8571	1
IGC-08-1124	60.0411	III	2	4	1	0	2	15	44	33	124.143	DECEASED FROM LUNG CANCER	124.143	0
IGC-08-1128	75.4141	II	3	2A	1	0	2	18	61	54.9	52.5714	DECEASED FROM LUNG CANCER	52.5714	0
IGC-08-1143	63.9151	I	3	1B	0	0	2	15	47	35.25	256	DECEASED W/ DEFINED CAUSE OF DEATH OTHER THAN LUNG CANCER	138.286	1
IGC-08-1153	70.1547	I	1	2A	0	0	2	4	45	9	298.571	ALIVE	298.571	0
IGC-08-1162	78.935	III	3	4	0	0	1	6	46	13.8	159.714	DECEASED FROM LUNG CANCER	86.2857	1
IGC-08-1168	63.3429	I	1	2A	0	0	NA	NA	NA	NA	283.714	ALIVE	136	1
IGC-09-1082	73.64	I	2	2A	0	0	2	20	55	55	210.286	DECEASED W/ DEFINED CAUSE OF DEATH OTHER THAN LUNG CANCER	210.286	0
IGC-09-1121	78.7351	I	2	2A	0	0	1	25	38	47.5	211.143	DECEASED W/ DEFINED CAUSE OF DEATH OTHER THAN LUNG CANCER	211.143	0
IGC-09-1131	74.6146	II	3	2B	1	0	2	12	57	34.2	196.286	DECEASED FROM LUNG CANCER	45.7143	1
IGC-09-1157	79.6906	I	2	1B	0	0	1	30	34	51	57.5714	DECEASED FROM LUNG CANCER	57.5714	0
IGC-09-1178	57.3279	II	3	2B	0	0	2	25	41	51.25	NA	UNKNOWN/MISSING	NA	0
IGC-10-1022	78.6365	III	1	2A	2	0	1	0.065703	39	0.128121	299.857	DECEASED FROM LUNG CANCER	299.857	0
IGC-10-1051	69.7221	III	3	3	1	0	0	0	NA	0	395.714	ALIVE	152.429	1
IGC-10-1053	77.0732	I	3	2A	0	0	1	6	54	16.2	54.4286	DECEASED FROM LUNG CANCER	50.1429	1
IGC-10-1096	66.7652	I	3	1B	0	0	1	35	37	64.75	44	DECEASED FROM LUNG CANCER	42.7143	1
IGC-10-1130	60.4517	II	2	2A	1	0	1	20	25	25	184.429	DECEASED FROM LUNG CANCER	58.7143	1
IGC-10-1142	66.1684	I	3	1B	0	0	2	45	53	119.25	148.429	DECEASED W/ DEFINED CAUSE OF DEATH OTHER THAN LUNG CANCER	148.429	0
IGC-10-1143	75.2608	III	3	3	2	0	1	10	50	25	79.2857	DECEASED FROM LUNG CANCER	73.1429	1
IGC-10-1156	56.1561	III	X	4	0	1A	1	20	27	27	328.429	ALIVE	328.429	0
IGC-10-1168	53.0513	III	2	4	2	0	2	30	42	63	NA	UNKNOWN/MISSING	NA	0
IGC-10-1178	49.2129	III	2	2A	2	0	1	20	29	29	209.429	DECEASED FROM LUNG CANCER	139.857	1
IGC-10-1179	65.5934	I	2	2A	0	0	1	20	38	38	313	ALIVE	213.571	1
IGC-10-1188	65.4182	III	3	2A	2	0	1	40	38	76	286.714	DECEASED FROM LUNG CANCER	243.429	1
IGC-10-1250	68.8487	III	2	4	2	0	2	20	43	43	165.714	DECEASED FROM LUNG CANCER	69.7143	1
IGC-10-1251	67.2279	III	2	4	2	0	2	30	49	73.5	90	DECEASED FROM LUNG CANCER	85.2857	1
IGC-10-1270	60.4326	II	3	3	0	0	2	30	46	69	301	ALIVE	301	0
IGC-10-1282	74.5106	II	3	2A	1	0	1	10	47	23.5	274.857	ALIVE	274.857	0
IGC-11-1044	74.0151	II	3	3	0	0	2	18.7931	58	54.5	122.429	DECEASED FROM LUNG CANCER	122.429	0
IGC-11-1084	64.0246	III	3	1B	2	0	2	45	39	87.75	109.857	DECEASED FROM LUNG CANCER	109.857	0
IGC-11-1088	51.1047	I	2	1A	0	0	2	25	33	41.25	327.857	ALIVE	327.857	0
IGC-11-1090	71.4716	III	X	2A	2	0	1	15	40	30	332.714	ALIVE	332.714	0
IGC-11-1102	56.5339	I	2	1A	0	0	2	40	44	88	100.286	DECEASED FROM LUNG CANCER	74	1
IGC-11-1112	74.2587	I	2	2A	0	0	0	0	NA	0	296.714	ALIVE	296.714	0
IGC-11-1114	59.321	I	X	1A	0	0	1	13.8571	35	24.25	200.857	DECEASED FROM LUNG CANCER	111.286	1
IGC-11-1127	69.8481	III	3	1A	2	0	2	20	58	58	32.4286	DECEASED FROM LUNG CANCER	32.4286	0
IGC-11-1130	69.9904	I	X	2A	0	0	0	0	NA	0	284.714	ALIVE	284.714	0
IGC-12-1077	62.5243	II	2	2A	1	0	1	20	48	48	164.429	DECEASED FROM LUNG CANCER	116.143	1
IGC-12-1080	65.6099	I	2	2A	0	0	2	7.92453	53	21	333	ALIVE	333	0
IGC-12-1096	69.0678	I	2	1A	0	0	2	NA	NA	NA	7.14286	DECEASED FROM LUNG CANCER	7.14286	0
IGC-12-1103	71.1869	I	2	1A	0	0	1	30	36	54	265.286	DECEASED FROM LUNG CANCER	265.286	0
IGC-12-1112	73.7632	I	3	1A	0	0	2	40	62	124	108.714	DECEASED FROM LUNG CANCER	104.286	1
IGC-12-1123	64.7283	III	3	1B	2	0	2	15	50	37.5	178	DECEASED FROM LUNG CANCER	50.4286	1
IGC-12-1136	69.013	I	3	1B	0	0	1	20	46	46	293.857	DECEASED FROM LUNG CANCER	293.857	0
IGC-13-1050	66.8145	I	2	1B	0	0	1	12	49	29.4	385.714	ALIVE	385.714	0
IGC-13-1070	52.2491	III	2	3	2	0	2	16.8182	33	27.75	103.714	DECEASED FROM LUNG CANCER	64.7143	1
IGC-13-1106	69.2567	II	2	1A	1	0	2	20	46	46	246	DECEASED FROM LUNG CANCER	203.714	1
IGC-13-1143	68.1478	I	2	2A	0	0	0	0	NA	0	133.429	DECEASED FROM LUNG CANCER	65.8571	1
IGC-13-1161	74.0808	III	2	2A	2	0	1	39.5714	14	27.7	116.571	DECEASED FROM LUNG CANCER	91.2857	1
