# Supplementary material for: Genetic and epigenetic intratumor heterogeneity impacts prognosis of lung adenocarcinoma
Source: Nat Commun. 2020 May 18;11:2459. doi: 10.1038/s41467-020-16295-5 (PMC7235245; doi:10.1038/s41467-020-16295-5)
Supplement: Supplementary file 5 — Supplementary Data 2 [file 41467_2020_16295_MOESM5_ESM.xlsx]

## Sheet: Sheet1
Supplementary Table 2. Summary of clonal and subclonal somatic mutations in 37 lung cancer driver genes.
Gene	Subjects with SNVs	Subjects with clonal SNVs	SNV frequency	Clonal SNV/total SNV	TCGA mutation rate
TP53	28	22	0.5	0.785714	0.52
KRAS	26	21	0.464286	0.807692	0.3
KMT2C	22	12	0.392857	0.545455	0.14
STK11	16	11	0.285714	0.6875	0.14
KEAP1	14	10	0.25	0.714286	0.18
ATM	8	5	0.142857	0.625	0.08
ARID2	7	3	0.125	0.428571	0.05
RBM10	7	6	0.125	0.857143	0.07
SMARCA4	7	3	0.125	0.428571	0.08
CDKN2A	6	3	0.107143	0.5	0.05
NF1	6	2	0.107143	0.333333	0.12
EGFR	5	4	0.0892857	0.8	0.12
NBPF1	5	3	0.0892857	0.6	0.025
ARID1A	4	2	0.0714286	0.5	0.06
PIK3CA	4	3	0.0714286	0.75	0.05
ARHGAP35	3	1	0.0535714	0.333333	0.04
BRAF	3	2	0.0535714	0.666667	0.07
FAT1	3	2	0.0535714	0.666667	0.11
APC	2	2	0.0357143	1	0.06
CDK12	2	0	0.0357143	0	0.03
ERBB2	2	0	0.0357143	0	0.021
SMAD4	2	0	0.0357143	0	0.04
U2AF1	2	2	0.0357143	1	0.023
CDKN1B	1	1	0.0178571	1	0.009
CTNNB1	1	0	0.0178571	0	0.04
FBXO16	1	1	0.0178571	1	0.012
MBD1	1	1	0.0178571	1	0.023
MET	1	0	0.0178571	0	0.04
NRAS	1	1	0.0178571	1	0.007
RB1	1	1	0.0178571	1	0.06
SLC39A6	1	1	0.0178571	1	0.023
SLC4A5	1	1	0.0178571	1	0.025
RIT1	only synonymous SNVs detected	0	0	NA	0.018
STX2	only synonymous SNVs detected	0	0	NA	0.021
ZNF774	only synonymous SNVs detected	0	0	NA	0.014
MAP2K1	No SNVs detected	0	0	NA	0.016
PBLD	No SNVs detected	0	0	NA	0.007
