# Supplementary material for: Genetic and epigenetic intratumor heterogeneity impacts prognosis of lung adenocarcinoma
Source: Nat Commun. 2020 May 18;11:2459. doi: 10.1038/s41467-020-16295-5 (PMC7235245; doi:10.1038/s41467-020-16295-5)
Supplement: Supplementary file 6 — Supplementary Data 3 [file 41467_2020_16295_MOESM6_ESM.xlsx]

## Sheet: Sheet1
Supplementary Table 3. Summary of clonal and subclonal SCNAs of 33 cancer driver genes in recurrently altered genomic regions.
Gene	SCNA	subjects with SCNAs	subjects with clonal SCNAs	SCNA frequency	Clonal SCNA/Total SCNA	SCNA frequency in TCGA
MCL1	Amplification	55	24	0.6875	0.436364	0.729783
TERT	Amplification	46	20	0.575	0.434783	0.650888
MYC	Amplification	44	20	0.55	0.454545	0.623274
MET	Amplification	40	13	0.5	0.325	0.422091
NKX2-1	Amplification	34	15	0.425	0.441176	0.447732
EGFR	Amplification	33	11	0.4125	0.333333	0.5286
KRAS	Amplification	31	13	0.3875	0.419355	0.343195
CCND1	Amplification	28	12	0.35	0.428571	0.331361
ZNF217	Amplification	26	12	0.325	0.461538	0.477318
KAT6A	Amplification	26	8	0.325	0.307692	0.331361
CCND3	Amplification	25	11	0.3125	0.44	0.370809
MDM2	Amplification	24	10	0.3	0.416667	0.325444
CDK4	Amplification	23	10	0.2875	0.434783	0.329389
WHSC1L1	Amplification	22	5	0.275	0.227273	0.266272
FGFR1	Amplification	22	5	0.275	0.227273	0.268245
PDGFRA	Amplification	22	7	0.275	0.318182	0.18146
KIT	Amplification	22	6	0.275	0.272727	0.185404
MECOM	Amplification	21	11	0.2625	0.52381	0.329389
TERC	Amplification	21	10	0.2625	0.47619	0.327416
CCNE1	Amplification	21	6	0.2625	0.285714	0.262327
KDR	Amplification	21	5	0.2625	0.238095	0.183432
MIR21	Amplification	19	8	0.2375	0.421053	NA
TUBD1	Amplification	19	8	0.2375	0.421053	0.485207
ERBB2	Amplification	15	4	0.1875	0.266667	0.439842
MAPK1	Amplification	9	0	0.1125	0	0.171598
SMARCA4	Deletion	58	31	0.725	0.534483	0.5286
RB1	Deletion	53	24	0.6625	0.45283	0.550296
B2M	Deletion	52	27	0.65	0.519231	0.522682
SMAD4	Deletion	51	23	0.6375	0.45098	0.500986
CDKN2A	Deletion	44	23	0.55	0.522727	0.571992
ARID2	Deletion	32	15	0.4	0.46875	0.213018
ZMYND11	Deletion	30	12	0.375	0.4	0.254438
