# Supplementary material for: Genetic and epigenetic intratumor heterogeneity impacts prognosis of lung adenocarcinoma
Source: Nat Commun. 2020 May 18;11:2459. doi: 10.1038/s41467-020-16295-5 (PMC7235245; doi:10.1038/s41467-020-16295-5)
Supplement: Supplementary file 7 — Supplementary Data 4 [file 41467_2020_16295_MOESM7_ESM.xlsx]

## Sheet: Sheet1
Supplementary Table 4. Association of genomic and epigenomic ITH with clinical features.
	AGE first diagnosis	STAGE	GRADE	Smoke status	Cigarettes per day	Cigarette smoking duration	CIGT_CUM_PACKYEAR	nTumor
SCNA
SCNA All	0.465879	0.437842	0.20694	0.0352913	0.713694	0.537635	0.675866	0.0281716
SCNA Driver	0.512297	0.32593	0.18037	0.0455754	0.773114	0.576385	0.768339	0.0154857
Methylation
TSS 1500	0.504109	0.463275	0.165884	0.227398	0.938098	0.501673	0.766783	0.902793
TSS 200	0.593542	0.425247	0.198677	0.204207	0.877926	0.437982	0.798211	0.974922
5' UTR	0.543809	0.452078	0.183205	0.23784	0.995835	0.440552	0.692862	0.989439
1st exon	0.701797	0.498502	0.363541	0.183243	0.713015	0.406062	0.960724	0.99762
Gene body	0.521901	0.537011	0.0928578	0.223282	0.991304	0.449166	0.711777	0.907716
3' UTR	0.572097	0.53778	0.0834373	0.342712	0.886594	0.407805	0.585071	0.817778
Intergenic region	0.617331	0.602999	0.17579	0.202777	0.846516	0.465328	0.841593	0.941315
North shelf	0.529738	0.59861	0.0482974	0.302696	0.896478	0.415831	0.594445	0.884256
North shore	0.653106	0.451657	0.133383	0.154017	0.941447	0.512397	0.80089	0.960505
CpG island	0.80007	0.527957	0.471433	0.202288	0.682485	0.460235	0.964403	0.9455
South shore	0.521106	0.472189	0.0809066	0.193412	0.982602	0.469309	0.693188	0.989495
South shelf	0.444878	0.587491	0.0459628	0.370521	0.942275	0.337874	0.534703	0.74394
Open sea	0.46763	0.595762	0.107848	0.298467	0.976073	0.43804	0.646393	0.96971
Promoter & CGI	0.837892	0.462154	0.621624	0.22309	0.620006	0.405123	0.942504	0.951531
All	0.573779	0.528557	0.15041	0.217248	0.90555	0.443675	0.776499	0.978336
