# Supplementary material for: Genetic and epigenetic intratumor heterogeneity impacts prognosis of lung adenocarcinoma
Source: Nat Commun. 2020 May 18;11:2459. doi: 10.1038/s41467-020-16295-5 (PMC7235245; doi:10.1038/s41467-020-16295-5)
Supplement: Supplementary file 8 — Supplementary Data 5 [file 41467_2020_16295_MOESM8_ESM.xlsx]

## Sheet: Sheet1
Supplementary Table 5. Cox regression analysis for overall survival and risk of metastasis stratified by ITH of SCNAs.
80 subjects (at least 2 samples per subject)
	Survival								METASTASIS
	Unweighted				Weighted				Unweighted				Weighted
	P	HR	Lower	Upper	P	HR	Lower	Upper	P	HR	Lower	Upper	P	HR	Lower	Upper
SCNA All	0.122812	1.16544	0.959482	1.41561	0.0527535	1.18338	0.998	1.4032	0.300812	1.11305	0.908667	1.3634	0.250767	1.12191	0.921939	1.36525
SCNA Driver	0.248587	1.10811	0.930783	1.31923	0.142133	1.12123	0.962367	1.30633	0.35686	1.09107	0.906422	1.31334	0.331698	1.09688	0.910064	1.32205
48 subjects (at least 3 samples per subject)
	Survival								METASTASIS
	Unweighted				Weighted				Unweighted				Weighted
	P	HR	Lower	Upper	P	HR	Lower	Upper	P	HR	Lower	Upper	P	HR	Lower	Upper
SCNA All	0.00760119	1.7714	1.16409	2.69555	0.00436924	1.77343	1.19595	2.62974	0.0833119	1.444	0.952742	2.18858	0.104259	1.44414	0.926929	2.24994
SCNA Driver	0.017303	1.48383	1.07216	2.05358	0.00683686	1.48514	1.11505	1.97806	0.151628	1.27888	0.913685	1.79005	0.171932	1.2795	0.898379	1.8223
21 subjects (at least 4 samples per subject)
	Survival								METASTASIS
	Unweighted				Weighted				Unweighted				Weighted
	P	HR	Lower	Upper	P	HR	Lower	Upper	P	HR	Lower	Upper	P	HR	Lower	Upper
SCNA All	0.0385648	2.77918	1.05525	7.31947	0.0153937	2.78474	1.21617	6.37637	0.37481	1.58311	0.573995	4.36632	0.355704	1.58361	0.596991	4.20077
SCNA Driver	0.0139025	4.06289	1.32957	12.4153	0.00966807	4.07046	1.40556	11.7879	0.282861	1.85789	0.599846	5.75443	0.265936	1.86061	0.623122	5.55571
HR: Hazard ratio per 10 percents increase of APITH from SCNA profiles
