# Supplementary material for: Genetic and epigenetic intratumor heterogeneity impacts prognosis of lung adenocarcinoma
Source: Nat Commun. 2020 May 18;11:2459. doi: 10.1038/s41467-020-16295-5 (PMC7235245; doi:10.1038/s41467-020-16295-5)
Supplement: Supplementary file 9 — Supplementary Data 6 [file 41467_2020_16295_MOESM9_ESM.xlsx]

## Sheet: Sheet1
Supplementary Table 6. Cox regression analysis for overall survival and risk of metastasis stratified by ITH of DNA methylation.
68 subjects (at least 2 samples per subject)
	Survival								METASTASIS
	Unweighted				Weighted				Unweighted				Weighted
	P	HR	Lower	Upper	P	HR	Lower	Upper	P	HR	Lower	Upper	P	HR	Lower	Upper
TSS 1500	0.401483	1.046	0.941679	1.16188	0.0284344	1.15708	1.01552	1.31837	0.896495	0.992374	0.884266	1.1137	0.447287	1.06001	0.912088	1.23191
TSS 200	0.422702	1.04694	0.935881	1.17118	0.0186919	1.17384	1.02705	1.3416	0.877531	0.990348	0.875415	1.12037	0.376477	1.07684	0.913898	1.26884
5' UTR	0.399211	1.04655	0.941504	1.16331	0.0270999	1.14914	1.01586	1.2999	0.999838	0.999988	0.890826	1.12253	0.302395	1.08032	0.932798	1.25117
1st exon	0.424719	1.04495	0.938016	1.16408	0.0390547	1.13812	1.00652	1.28693	0.907221	0.992999	0.882338	1.11754	0.367542	1.06936	0.924217	1.23731
Gene body	0.247138	1.06127	0.959598	1.17371	0.0131155	1.1676	1.03306	1.31967	0.816138	1.01313	0.907622	1.13091	0.305528	1.07556	0.935672	1.23636
3' UTR	0.218681	1.06576	0.962912	1.17959	0.015428	1.16463	1.02951	1.31749	0.826382	1.01252	0.906003	1.13155	0.375587	1.06406	0.927502	1.22073
Intergenic region	0.238702	1.05778	0.963416	1.16139	0.0116983	1.16003	1.03359	1.30193	0.893904	1.00699	0.909011	1.11553	0.362225	1.06454	0.930537	1.21784
North shelf	0.27436	1.05471	0.958633	1.16043	0.037566	1.12919	1.00701	1.26619	0.893638	1.00721	0.906513	1.1191	0.51043	1.04401	0.918333	1.1869
North shore	0.254764	1.06021	0.958724	1.17243	0.00324988	1.23377	1.07269	1.41903	0.976718	0.998338	0.892795	1.11636	0.522495	1.06223	0.8828	1.27813
CpG Island	0.446732	1.04127	0.938258	1.15559	0.023935	1.14243	1.01774	1.2824	0.874499	0.990806	0.883511	1.11113	0.347501	1.07223	0.927037	1.24017
South shore	0.277066	1.05905	0.954965	1.17448	0.00637653	1.20502	1.0539	1.37782	0.986424	1.001	0.892516	1.12266	0.426347	1.07049	0.905091	1.26612
South shelf	0.283035	1.05428	0.95729	1.1611	0.0550878	1.121	0.997515	1.25976	0.748101	1.01726	0.916358	1.12928	0.346457	1.06004	0.938869	1.19686
Non-CpG	0.247448	1.05401	0.964117	1.15229	0.0378687	1.11673	1.0062	1.23941	0.789541	1.01333	0.919454	1.11678	0.394487	1.05079	0.937545	1.17771
Promoter & CGI	0.616429	1.02838	0.921715	1.14739	0.0948332	1.1002	0.983586	1.23063	0.744202	0.980112	0.868704	1.10581	0.435755	1.05875	0.917157	1.2222
All	0.282943	1.05648	0.955663	1.16794	0.015208	1.16318	1.02954	1.31418	0.927213	1.00513	0.900623	1.12176	0.349203	1.06983	0.928835	1.23223
42 subjects (at least 3 samples per subject)
	Survival								METASTASIS
	Unweighted				Weighted				Unweighted				Weighted
	P	HR	Lower	Upper	P	HR	Lower	Upper	P	HR	Lower	Upper	P	HR	Lower	Upper
TSS 1500	0.0977892	1.17101	0.971403	1.41162	0.0235611	1.27103	1.03275	1.56429	0.303297	1.127	0.897555	1.4151	0.164199	1.21953	0.922044	1.61301
TSS 200	0.0610323	1.21198	0.991141	1.48203	0.0100162	1.31972	1.06853	1.62995	0.146265	1.19686	0.939202	1.52521	0.0628461	1.31488	0.985438	1.75446
5' UTR	0.0806535	1.18101	0.979914	1.42338	0.0190017	1.2571	1.03833	1.52196	0.148331	1.17933	0.942976	1.47493	0.0558172	1.27488	0.993986	1.63514
1st exon	0.0620981	1.2092	0.990437	1.47629	0.0178625	1.27547	1.04286	1.55996	0.120307	1.20783	0.951793	1.53275	0.0473815	1.30129	1.00305	1.68821
Gene body	0.086481	1.16651	0.978167	1.39112	0.016021	1.26511	1.04476	1.53193	0.269994	1.12618	0.911821	1.39094	0.161848	1.19805	0.930088	1.54322
3' UTR	0.107483	1.15875	0.968438	1.38646	0.0230313	1.26136	1.03249	1.54096	0.437267	1.08865	0.878654	1.34883	0.262993	1.1588	0.895223	1.49997
Intergenic region	0.0738619	1.16766	0.985153	1.38398	0.0157071	1.26677	1.04562	1.53471	0.262798	1.12601	0.914805	1.38598	0.161386	1.20708	0.927561	1.57083
North shelf	0.211283	1.10868	0.943091	1.30334	0.0580331	1.1865	0.994196	1.416	0.636115	1.04775	0.863662	1.27107	0.432714	1.09514	0.872706	1.37427
North shore	0.0721602	1.18449	0.984875	1.42457	0.00496962	1.39592	1.10608	1.76172	0.295323	1.12676	0.901074	1.40896	0.240903	1.23084	0.86986	1.74163
CpG Island	0.0253598	1.23961	1.02686	1.49643	0.00279924	1.31163	1.09789	1.56698	0.0587641	1.24047	0.992049	1.55109	0.0122568	1.35377	1.06809	1.71587
South shore	0.10075	1.16858	0.970197	1.40754	0.00950578	1.32866	1.07187	1.64698	0.329488	1.11728	0.894044	1.39626	0.229709	1.20539	0.888677	1.63497
South shelf	0.219766	1.10869	0.940247	1.3073	0.0852189	1.17711	0.977631	1.41729	0.543414	1.06351	0.871937	1.29718	0.30533	1.12807	0.895919	1.42037
Non-CpG	0.146025	1.11382	0.963157	1.28805	0.0472991	1.16708	1.00184	1.35957	0.455918	1.06896	0.897075	1.27378	0.291117	1.11208	0.913016	1.35456
Promoter & CGI	0.0430612	1.21285	1.00604	1.46218	0.0125757	1.23567	1.04646	1.45909	0.0567775	1.23033	0.99404	1.52278	0.0141819	1.3035	1.05468	1.61102
All	0.0773106	1.17552	0.982446	1.40654	0.0161411	1.2722	1.04562	1.54788	0.248793	1.13674	0.914257	1.41335	0.140479	1.22019	0.936498	1.58982
16 subjects (at least 4 samples per subject)
	Survival								METASTASIS
	Unweighted				Weighted				Unweighted				Weighted
	P	HR	Lower	Upper	P	HR	Lower	Upper	P	HR	Lower	Upper	P	HR	Lower	Upper
TSS 1500	0.136205	1.32891	0.91423	1.93169	0.0127405	1.3969	1.07385	1.81714	0.0997867	1.63755	0.910178	2.94622	0.00481192	1.74825	1.18563	2.57785
TSS 200	0.116676	1.39086	0.921048	2.10033	0.0157489	1.42774	1.06936	1.90623	0.0462286	2.01111	1.01175	3.99758	0.00136584	2.10368	1.33434	3.31659
5' UTR	0.155834	1.27589	0.911347	1.78626	0.02036	1.32076	1.04408	1.67074	0.0578711	1.706	0.982333	2.96279	0.00178063	1.82646	1.25173	2.66509
1st exon	0.123385	1.35292	0.921043	1.9873	0.0279908	1.36681	1.03434	1.80613	0.0425707	1.88561	1.02147	3.48076	0.00750549	2.0106	1.20492	3.355
Gene body	0.130279	1.30576	0.924214	1.84481	0.00778041	1.38484	1.0896	1.76006	0.119444	1.52935	0.89591	2.61066	0.0390412	1.59403	1.02373	2.48203
3' UTR	0.1184	1.35391	0.925601	1.9804	0.0053493	1.4317	1.11219	1.84299	0.132814	1.55513	0.874404	2.76581	0.0569644	1.59338	0.986297	2.57415
Intergenic region	0.128634	1.31121	0.924467	1.85973	0.00963808	1.38516	1.08233	1.77272	0.120774	1.52459	0.894924	2.59727	0.0154606	1.59988	1.09369	2.34035
North shelf	0.177862	1.24634	0.904727	1.71695	0.01868	1.33282	1.04904	1.69338	0.232284	1.33016	0.832911	2.12427	0.178544	1.39127	0.859941	2.25088
North shore	0.141094	1.37006	0.90082	2.08372	0.00254	1.58845	1.1762	2.1452	0.205688	1.50354	0.799482	2.8276	0.111032	1.60797	0.896546	2.88393
CpG Island	0.0995707	1.4722	0.929127	2.3327	0.0371252	1.4277	1.02148	1.99547	0.0286299	2.44849	1.09804	5.45983	0.0208448	2.66853	1.16069	6.13518
South shore	0.139063	1.35834	0.905274	2.03817	0.00332525	1.50479	1.14551	1.97677	0.160815	1.58028	0.833632	2.99569	0.0699199	1.61941	0.961519	2.72745
South shelf	0.156377	1.26261	0.914602	1.74302	0.0193662	1.32639	1.04677	1.68071	0.138969	1.48656	0.879237	2.51337	0.102888	1.59656	0.909956	2.80122
Non-CpG	0.152688	1.22144	0.928568	1.60668	0.0184233	1.26559	1.04047	1.5394	0.152226	1.34308	0.89688	2.01128	0.0629207	1.37653	0.982928	1.92774
Promoter & CGI	0.166345	1.32843	0.888541	1.98609	0.108694	1.28289	0.946233	1.73932	0.0236318	2.24863	1.11464	4.53632	0.0854841	2.44355	0.882658	6.76473
All	0.127142	1.31816	0.924336	1.87977	0.00937516	1.38495	1.08327	1.77063	0.0967936	1.60018	0.918742	2.78705	0.00872507	1.67803	1.13973	2.47059
HR: Hazard ratio per 1 unit increase of APITH from DNA methylation
